# Supplementary material for: An Outbreak of Limping Syndrome Associated with Feline Calicivirus
Source: Animals (Basel). 2023 May 26;13(11):1778. doi: 10.3390/ani13111778 (PMC10251824; doi:10.3390/ani13111778)
Supplement: Supplementary file 1 [file animals-13-01778-s001.zip]

Archive with 1 entries (1 files):
- animals-2384092-supplementary.pdf
